# Supplementary material for: The Enigmatic HOX Genes: Can We Crack Their Code?
Source: Cancers (Basel). 2019 Mar 7;11(3):323. doi: 10.3390/cancers11030323 (PMC6468460; doi:10.3390/cancers11030323)
Supplement: Supplementary file 1 [file cancers-11-00323-s001.zip]

Archive with 2 entries (2 files):
- FigureS1_and_legend.pdf
- Luo_TableS1.xlsx
