# Supplementary material for: The Enigmatic HOX Genes: Can We Crack Their Code?
Source: Cancers (Basel). 2019 Mar 7;11(3):323. doi: 10.3390/cancers11030323 (PMC6468460; doi:10.3390/cancers11030323)
Supplement: Supplementary file 1 [file cancers-11-00323-s001.zip › Luo_TableS1.xlsx]

## Sheet: Full length
Table S1A. Distance values comparing all HOX proteins
HOXD13	0
HOXD12	92.96	0
HOXD11	89.05	94.81	0
HOXD10	90.88	92.96	82.25	0
HOXD9	89.21	89.63	93.2	94.41	0
HOXD8	90.34	88.15	92.41	93.45	90.69	0
HOXD4	94.51	90.2	91.37	93.33	92.16	95.69	0
HOXD3	93.29	91.85	92.9	95.29	91.76	91.38	91.76	0
HOXD1	88.72	91.48	92.68	91.77	91.77	91.03	90.59	92.68	0
HOXC13	93.94	90	90.91	92.42	92.73	91.03	88.63	94.55	90.55	0
HOXC12	93.97	83.7	91.84	91.84	93.26	90.07	91.76	92.91	91.13	92.55	0
HOXC11	92.76	92.96	92.11	92.43	93.09	96.21	94.9	92.43	89.14	92.11	94.33	0
HOXC10	91.81	94.44	90.83	92.06	94.15	90.34	91.76	92.69	95.12	91.82	91.84	93.75	0
HOXC9	90.38	92.31	92.31	94.23	90.77	90.77	91.76	88.85	89.23	91.15	89.23	92.31	90.38	0
HOXC8	93.39	90.08	92.56	90.5	93.39	87.19	92.15	94.21	95.45	90.91	95.45	94.63	91.32	93.8	0
HOXC6	94.04	97.02	93.62	94.04	94.47	90.21	93.62	92.34	92.34	94.47	94.89	94.04	92.34	91.49	87.66	0
HOXC5	94.14	93.24	93.24	90.99	90.54	87.84	90.09	92.79	92.34	94.14	93.69	93.69	91.44	90.99	92.34	90.54	0
HOXC4	93.56	92.8	92.42	91.67	90.91	93.94	82.35	93.56	93.94	93.18	93.18	94.32	92.42	93.46	92.15	95.74	94.59	0
HOXB13	91.55	90	89.79	92.61	91.55	90.85	92.94	89.08	91.55	92.96	89.72	92.96	92.61	87.69	94.63	93.62	93.69	92.42	0
HOXB9	87.6	90	91.2	91.2	92.4	89.2	94.4	94	87.2	90.8	92.4	90	93.6	87.6	93.39	92.77	91.44	91.6	92	0
HOXB8	93	94.24	93	92.18	93.83	88.89	93.42	91.77	91.36	92.59	93	93.42	89.71	91.36	83.06	92.34	88.74	93.83	92.18	90.53	0
HOXB7	91.24	92.17	89.86	95.39	88.94	88.94	90.32	95.39	93.55	92.17	93.09	97.24	92.63	93.55	92.17	91.24	90.32	93.55	91.71	92.63	88.48	0
HOXB6	89.29	90.18	96.43	87.95	92.86	91.07	95.54	93.3	91.52	93.3	93.3	92.41	94.2	94.64	86.61	92.86	90.09	95.98	94.2	89.29	69.2	88.94	0
HOXB5	90.71	92.19	93.68	94.05	91.82	91.08	91.37	76.58	91.08	93.31	96.65	92.94	94.05	88.85	90.5	92.34	89.19	91.67	91.08	91.6	87.24	91.71	89.73	0
HOXB4	93.63	92.03	90.84	90.84	91.24	90.84	83.67	91.24	91.63	90.04	91.24	91.63	93.23	93.23	93.8	94.89	90.09	85.26	90.04	94.4	90.12	92.63	93.3	92.83	0
HOXB3	92.71	91.48	93.79	92.65	90.91	91.72	94.12	91.65	91.16	93.94	92.91	90.79	93.86	93.85	92.98	95.32	94.59	95.83	89.79	91.2	94.24	93.55	93.75	92.94	90.44	0
HOXB2	90.67	92.22	92.01	94.12	91.19	92.76	94.9	93.54	93.9	93.64	94.68	94.08	92.69	92.31	92.98	90.21	91.44	92.42	91.9	92.8	94.24	94.01	91.52	94.05	90.04	92.42	0
HOXB1	90.7	92.59	93.36	92.36	92.03	94.14	93.33	88.7	91.03	91.69	93.62	91.36	90.7	90.77	90.5	90.64	90.09	90.53	91.9	92	90.95	91.71	92.86	89.59	90.84	93.69	93.69	0
HOXA13	90.96	88.89	86.98	92.35	92.61	90.69	90.2	93.04	91.77	87.27	92.55	90.79	92.69	95	93.39	92.34	88.74	92.05	89.44	91.2	93.42	93.55	91.96	92.57	90.84	92.01	91.85	94.02	0
HOXA11	93.61	90	88.82	91.69	92.01	91.03	90.59	92.01	89.14	93.29	89.72	91.12	93.61	95.38	91.74	92.77	95.05	92.05	94.01	90.8	93.42	92.17	93.75	91.82	91.24	91.37	94.57	93.02	92.65	0
HOXA10	91.55	93.7	91.42	93.53	90.62	90.69	91.37	93.17	91.46	90.91	92.2	96.38	92.11	93.46	92.56	92.77	90.54	91.67	91.9	94	93.42	90.32	92.86	91.82	90.44	94.88	92.13	90.37	90.98	92.01	0
HOXA9	90.44	92.59	92.65	94.49	91.54	93.01	93.33	89.71	91.18	92.28	89.34	89.34	94.12	91.54	93.39	93.19	91.44	92.42	89.71	88.8	93.83	94.47	94.2	92.57	90.84	93.75	91.91	91.54	89.71	90.81	92.65	0
HOXA7	93.04	93.91	93.48	93.04	95.65	92.61	93.91	94.35	88.7	92.17	96.09	94.78	94.78	94.78	90.43	89.13	92.34	92.17	91.74	92.61	90.87	87.56	94.2	92.17	93.04	94.35	93.04	91.74	91.74	92.17	93.91	94.78	0
HOXA6	93.56	94.42	93.99	90.13	94.42	90.99	89.27	93.99	90.99	92.7	93.56	93.99	90.56	90.13	86.7	89.27	70.27	90.13	92.7	93.99	88.84	91.71	82.14	90.99	93.13	92.7	91.85	89.7	90.13	96.57	92.7	95.28	89.57	0
HOXA5	91.48	94.44	94.81	92.22	90.74	90	93.33	92.22	91.85	93.7	96.3	95.56	93.7	91.92	88.84	91.49	87.39	93.94	93.33	91.6	89.3	89.4	89.73	70.26	93.63	92.59	91.48	88.52	88.52	90.37	90.74	92.96	91.74	90.56	0
HOXA4	92.81	94.07	92.81	94.06	92.81	91.38	85.49	91.56	91.56	90.62	90.78	91.78	91.56	92.69	92.56	94.04	90.54	85.98	94.01	94.8	94.24	92.17	90.62	93.31	83.67	89.69	90.31	90.03	90.31	92.65	91.88	90.81	94.35	91.85	92.59	0
HOXA3	90.38	88.15	91.72	92.94	92.9	89.66	88.24	89.12	91.46	90.91	90.78	93.42	95.32	92.69	90.91	93.62	93.24	91.29	89.08	89.6	94.65	93.55	93.75	91.45	92.03	88.17	90.73	92.03	90.46	92.33	91.71	92.65	92.17	93.56	91.85	92.19	0
HOXA2	91.84	90.37	91.72	93.24	94.89	91.72	93.73	93.09	92.99	92.73	94.68	93.42	92.69	92.69	92.56	89.79	90.09	94.32	90.49	89.6	92.18	92.17	91.96	92.94	92.83	94.95	62.64	92.69	91.49	94.25	94.68	94.85	90.87	93.13	93.33	94.69	92.55	0
HOXA1	89.85	92.96	94.03	92.84	93.43	93.45	91.37	91.64	70.12	93.03	92.55	93.42	94.03	87.69	92.98	92.77	90.09	90.91	93.66	92.8	94.24	94.47	92.86	91.45	93.63	92.24	94.63	89.04	92.24	92.65	91.64	94.12	95.22	86.7	91.48	93.75	91.64	92.24	0
	HOXD13	HOXD12	HOXD11	HOXD10	HOXD9	HOXD8	HOXD4	HOXD3	HOXD1	HOXC13	HOXC12	HOXC11	HOXC10	HOXC9	HOXC8	HOXC6	HOXC5	HOXC4	HOXB13	HOXB9	HOXB8	HOXB7	HOXB6	HOXB5	HOXB4	HOXB3	HOXB2	HOXB1	HOXA13	HOXA11	HOXA10	HOXA9	HOXA7	HOXA6	HOXA5	HOXA4	HOXA3	HOXA2	HOXA1

## Sheet: Homeobox Domain
Table S1B. Distance values comparing all HOX protein homeodomains
HOXA1	HOXA2	HOXA3	HOXA4	HOXA5	HOXA6	HOXA7	HOXA9	HOXA10	HOXA11	HOXA13	HOXB1	HOXB2	HOXB3	HOXB4	HOXB5	HOXB6	HOXB7	HOXB8	HOXB9	HOXB13	HOXC4	HOXC5	HOXC6	HOXC8	HOXC9	HOXC10	HOXC11	HOXC12	HOXC13	HOXD1	HOXD3	HOXD4	HOXD8	HOXD9	HOXD10	HOXD11	HOXD12	HOXD13	row
0	87.04	90.74	94.44	94.44	92.59	94.44	92.59	94.44	96.3	94.44	7.41	87.04	90.74	92.59	94.44	90.74	92.59	92.59	92.59	94.44	92.59	94.44	94.44	92.59	94.44	94.44	96.3	92.59	94.44	11.11	90.74	94.44	92.59	94.44	94.44	96.3	94.44	94.44	HOXA1
	0	22.81	28.07	29.82	29.82	31.58	31.58	36.84	49.12	50.88	87.04	0	24.56	29.82	29.82	31.58	33.33	35.09	33.33	54.39	31.58	31.58	31.58	36.84	33.33	36.84	49.12	47.37	50.88	87.04	22.81	29.82	35.09	33.33	36.84	47.37	49.12	50.88	HOXA2
		0	26.32	22.81	26.32	26.32	31.58	40.35	47.37	54.39	90.74	22.81	1.75	24.56	22.81	29.82	28.07	36.84	33.33	56.14	26.32	24.56	28.07	38.6	33.33	38.6	47.37	49.12	54.39	92.59	1.75	24.56	36.84	33.33	38.6	45.61	49.12	54.39	HOXA3
			0	8.77	17.54	14.04	31.58	35.09	49.12	49.12	94.44	28.07	24.56	7.02	8.77	17.54	14.04	26.32	29.82	54.39	5.26	12.28	19.3	28.07	31.58	33.33	49.12	47.37	49.12	94.44	26.32	1.75	26.32	31.58	35.09	47.37	47.37	52.63	HOXA4
				0	10.53	7.02	31.58	35.09	49.12	52.63	94.44	29.82	21.05	8.77	0	10.53	10.53	22.81	28.07	50.88	8.77	8.77	12.28	24.56	29.82	35.09	50.88	49.12	52.63	94.44	24.56	7.02	24.56	29.82	35.09	47.37	50.88	52.63	HOXA5
					0	3.51	28.07	31.58	45.61	52.63	92.59	29.82	28.07	17.54	10.53	3.51	7.02	15.79	28.07	50.88	17.54	10.53	3.51	17.54	26.32	31.58	47.37	49.12	52.63	92.59	26.32	15.79	17.54	26.32	31.58	43.86	49.12	52.63	HOXA6
						0	29.82	33.33	47.37	54.39	94.44	31.58	28.07	14.04	7.02	3.51	3.51	15.79	29.82	52.63	14.04	10.53	7.02	17.54	28.07	33.33	49.12	50.88	54.39	92.59	26.32	12.28	17.54	28.07	33.33	45.61	52.63	54.39	HOXA7
							0	15.79	33.33	42.11	92.59	31.58	33.33	35.09	31.58	29.82	31.58	26.32	5.26	47.37	35.09	31.58	29.82	26.32	3.51	15.79	33.33	36.84	43.86	92.59	31.58	33.33	26.32	3.51	15.79	31.58	38.6	43.86	HOXA9
								0	29.82	43.86	94.44	36.84	42.11	38.6	35.09	33.33	35.09	29.82	19.3	47.37	36.84	35.09	33.33	29.82	17.54	7.02	29.82	36.84	42.11	94.44	40.35	36.84	29.82	17.54	3.51	28.07	38.6	45.61	HOXA10
									0	38.6	96.3	49.12	49.12	52.63	49.12	47.37	49.12	43.86	33.33	42.11	52.63	49.12	47.37	43.86	31.58	29.82	5.26	40.35	36.84	96.3	47.37	50.88	45.61	31.58	29.82	1.75	33.33	40.35	HOXA11
										0	94.44	50.88	52.63	52.63	52.63	52.63	52.63	52.63	40.35	15.79	52.63	54.39	54.39	52.63	42.11	40.35	38.6	40.35	7.02	94.44	54.39	50.88	52.63	42.11	42.11	36.84	42.11	10.53	HOXA13
											0	87.04	90.74	92.59	94.44	90.74	92.59	92.59	92.59	94.44	92.59	94.44	94.44	92.59	94.44	94.44	96.3	92.59	94.44	14.81	90.74	94.44	92.59	94.44	94.44	96.3	94.44	94.44	HOXB1
												0	24.56	29.82	29.82	31.58	33.33	35.09	33.33	54.39	31.58	31.58	31.58	36.84	33.33	36.84	49.12	47.37	50.88	87.04	22.81	29.82	35.09	33.33	36.84	47.37	49.12	50.88	HOXB2
													0	22.81	21.05	31.58	29.82	38.6	31.58	54.39	24.56	24.56	29.82	40.35	35.09	40.35	49.12	47.37	52.63	92.59	3.51	22.81	38.6	35.09	40.35	47.37	47.37	52.63	HOXB3
														0	8.77	14.04	14.04	29.82	33.33	50.88	3.51	14.04	19.3	31.58	35.09	38.6	52.63	49.12	52.63	92.59	24.56	5.26	29.82	35.09	38.6	50.88	49.12	52.63	HOXB4
															0	10.53	10.53	22.81	28.07	50.88	8.77	8.77	12.28	24.56	29.82	35.09	50.88	49.12	52.63	94.44	24.56	7.02	24.56	29.82	35.09	47.37	50.88	52.63	HOXB5
																0	3.51	15.79	29.82	50.88	14.04	14.04	7.02	17.54	28.07	33.33	49.12	49.12	52.63	88.89	29.82	15.79	17.54	28.07	33.33	45.61	50.88	52.63	HOXB6
																	0	19.3	31.58	54.39	12.28	12.28	10.53	21.05	29.82	33.33	50.88	50.88	52.63	90.74	28.07	12.28	21.05	29.82	35.09	47.37	52.63	56.14	HOXB7
																		0	26.32	50.88	29.82	26.32	15.79	1.75	24.56	29.82	42.11	42.11	52.63	90.74	36.84	28.07	3.51	24.56	29.82	42.11	47.37	52.63	HOXB8
																			0	45.61	33.33	29.82	29.82	26.32	5.26	19.3	35.09	35.09	42.11	92.59	33.33	31.58	28.07	5.26	19.3	31.58	36.84	42.11	HOXB9
																				0	52.63	54.39	49.12	50.88	47.37	47.37	38.6	42.11	19.3	94.44	56.14	52.63	50.88	47.37	47.37	40.35	47.37	19.3	HOXB13
																					0	12.28	19.3	31.58	35.09	38.6	52.63	49.12	52.63	92.59	26.32	3.51	29.82	35.09	36.84	50.88	49.12	54.39	HOXC4
																						0	12.28	28.07	29.82	35.09	50.88	50.88	54.39	96.3	24.56	10.53	28.07	29.82	35.09	47.37	50.88	56.14	HOXC5
																							0	17.54	28.07	33.33	45.61	47.37	54.39	94.44	28.07	17.54	17.54	28.07	33.33	45.61	50.88	54.39	HOXC6
																								0	24.56	29.82	42.11	42.11	52.63	90.74	38.6	29.82	5.26	24.56	29.82	42.11	47.37	52.63	HOXC8
																									0	17.54	33.33	36.84	43.86	94.44	33.33	33.33	26.32	1.75	17.54	29.82	38.6	43.86	HOXC9
																										0	29.82	35.09	38.6	94.44	38.6	35.09	29.82	17.54	3.51	28.07	36.84	43.86	HOXC10
																											0	36.84	40.35	96.3	47.37	50.88	40.35	33.33	29.82	3.51	33.33	40.35	HOXC11
																												0	42.11	92.59	49.12	49.12	42.11	36.84	35.09	38.6	14.04	40.35	HOXC12
																													0	94.44	54.39	50.88	52.63	43.86	40.35	38.6	43.86	14.04	HOXC13
																														0	92.59	94.44	90.74	94.44	94.44	96.3	94.44	94.44	HOXD1
																															0	24.56	36.84	33.33	38.6	45.61	49.12	54.39	HOXD3
																																0	28.07	33.33	36.84	49.12	49.12	54.39	HOXD4
																																	0	26.32	29.82	43.86	47.37	52.63	HOXD8
																																		0	17.54	29.82	38.6	43.86	HOXD9
																																			0	28.07	36.84	43.86	HOXD10
																																				0	31.58	38.6	HOXD11
																																					0	38.6	HOXD12
																																						0	HOXD13
